# Supplementary material for: Age and Density of Mated Females Affect Dispersal Strategies in Spider Mite Tetranychus ludeni Zacher
Source: Insects. 2024 May 27;15(6):387. doi: 10.3390/insects15060387 (PMC11203671; doi:10.3390/insects15060387)
Supplement: Supplementary file 1 [file insects-15-00387-s001.zip]

Archive with 1 entries (1 files):
- insects-2980040-supplementary.pdf
